# Supplementary material for: Identification of tumor tissue-derived DNA methylation biomarkers for the detection and therapy response evaluation of metastatic castration resistant prostate cancer in liquid biopsies
Source: Mol Cancer. 2022 Jan 3;21:7. doi: 10.1186/s12943-021-01445-0 (PMC8722310; doi:10.1186/s12943-021-01445-0)
Supplement: Supplementary file 1 — Additional file 1: Table S1. Patient cohorts and characteristics. Table S2. List of biomarker assays for MSRE analysis of liquid biopsies. Table S3. Classification results of benign versus mCRPC. Table S4. Classification results of primary PCa versus mCRPC. Table S5. Classification results of benign versus primary PCa GSc 9+. Table S6. Classification results of benign+primary PCa versus mCRPC. Table S7. Clinical data of mCRPC responder and non-responder patients. TableS8. Classification results of mCRPC non-responder post-treatment vs. mCRPC responder post-treatment. TableS9. Classification results of mCRPC non-responder post-treatment vs. mCRPC responder post-treatment PMR-values from patients that underwent Abiraterone-acetate treatment. Table S10. Primers used for ms-qPCR assays [file 12943_2021_1445_MOESM1_ESM.xlsx]

## Sheet: Table S1
Table S1: Patient cohorts and characteristics
	Illumina 450K		Validation Cohort FFPE		Liquid Biopsy/Plasma
Cohorts	Tumor	Normal adjacent	Tumor	Normal adjacent	Benign		Localized PCa		mCRPC
Number of patients
	6	6	49	22	48		65		61
Age			n/a	n/a
40-49	0	1			2		2		0
50-59	1	2			13		11		4
60-69	3	2			22		25		17
70-79	1	1			11		26		29
80-89	0	0			0		1		12
90+	0	0			0		0		1
Diagnosis
benign		6			11
BPH					32
hgPIN					5
Gleason Score 5	0		0				0
Gleason Score 6	3		11				14
Gleason Score 7	2		21				32
Gleason Score 8	1		13				9
Gleason Score 9	0		3				9
Gleason Score 10	0						1
Location of metastasis
bone									55
lung									8
liver									7
other									0
PSA [ng/ml]
Average			10.23						520.99
Minimum			0.57						2.12
Maximum			23.4						5000
Inclusion Criteria
					Needle biopsy confirmed		Needle biopsy confirmed		CT/PET based confirmation
							Blood draw before radical prostatectomy		CT/PET based confirmation
									No chemotherapy during blood draw (minimum 1 month before)
									Preferrably rising PSA values

## Sheet: Table S2
Table S2: List of biomarker assays for MSRE analysis of liquid biopsies
MSRE-qPCR primers
uniqueID	Forward	Reverse	number of MSRE-cutsites	Size (in bp)	Gene
Assay1	CGGCGCTGTGACACCCCTGT	TCGCCGGGAAAAACCGACCT	3	82	ACSS3
Assay2	GCTTCTTCCGCCTGGTCCTAGTGG	TTCGCTTTCCCACCAGATACAGCA	6	112	AKR1B1
Assay3	GCCCGAGTTTCCCACGTCCA	CCTGCCTCTGCGCCTTCACC	7	104	ALOX5
Assay4	GGCGAGGAGATGAAGGGGTCGT	CAGCACGTGTGTGGGCGTCA	3	86	AOX1
Assay5	GGCTAGGGCTAGGCAGGCTGTGC	CACAGCTGCTTCTCTCTCCGCTTCC	5	89	APC
Assay6	TCATGGTTGACGTGGCCCTCAC	TGCAACCGGACCAAACGAAGA	4	85	ARMCX1
Assay7	GGCAGCGAGCTGCGCAATAGA	CCAGGAGCTGACGTGGGCAAA	2	91	ARMCX2
Assay8	TGCCTATTGCCGGCTCCAACA	CAGCGCAGGCAGCGATCC	4	81	BCL6
Assay9	CACAGAGATGGCCGGGGGAGT	ACGCAGAGGCACGCTGTTGC	4	131	C1ORF114
Assay10	CGTCCTCCATCCGGGCCTCT	TCACTGGCCCTTCGCAAGCA	5	120	C1ORF114
Assay11	GCCGGCAGCTGCTTGGTAGTTG	TTCGGGTGGCAGAGGGTTGC	8	140	C2ORF88
Assay12	CGAAGAGCACCGGGTCCTATCTGA	GGGTGCGCGAATGGGTGTCT	3	79	C5ORF49
Assay13	TGCCGCAGACAGACCCCAGAG	GCTCTTTCTGCCCAGGGTCTGGA	7	91	C5ORF49
Assay14	CGGTGTCGTCTACACAGAGAGGGGACAT	CTGCACCGCGCTCCACACAC	5	130	CACNA1D
Assay15	CTGGCTCCGGGGCCTGAGTT	TTCCCTGCAAGGCGGAGGAG	2	71	CCND2
Assay16	GCTCCAGCCGGATTCAGAGAA	CCCAGAGACGCACTGGCTTTC	5	140	CD44
Assay17	GGCGGAGAGCCACCCAAGAA	GCCGGAGACAACGGGGCTCT	10	118	CDO1
Assay18	GGGGTGCGAGGGAAAGTTTGG	GACCCGCGTTACCCGGAAGG	8	130	CHST11
Assay19	TCACAGCAGGGGCTGGGTTTC	GCCCGGGAACCCTCTCGTTG	4	137	CpG Island on ChrX
Assay20	GGACCCCAGCCGGTTGTCCT	TGCCCTGTGGGTCTGGGTCA	3	136	CPVL
Assay21	GCACCTGTCCCTGCCCGTCT	CGACCATCATGTCCGGGAGGA	15	137	CUGBP2
Assay22	CGGGGAGTTCCTGCGCTTCC	CGGTTGGGTCCGGAGCATTG	3	89	CYBA
Assay23	CGTGCGCTGGGAGGAATGCT	CAGAGTGAAAAGGTCGCAGCGTGGT	2	70	CYP11A1
Assay24	CACCCCCGCCCAGAGTTCAG	AGGCCTCCGCCACGACTCCT	4	83	CYP27A1
Assay25	GACGACCTGCGGGTGCTGTG	TCGTCGCGGTTGAGCAGGTC	5	95	DNAH10
Assay26	GGAAGGGAAGGGGCGGAGGA	GGGGGTACCACAGGCAGTTGGA	2	99	EFS
Assay27	CCGGCTTCCGCGCAAAACTT	CCGGCTTTTCCCGCAGCTCT	6	84	EYA4
Assay28	GATTTCCACGGGGGCAGGTG	TCCTCCCCGCTCCCAAATCC	4	118	FAM115A
Assay29	CCGCTGCCTGCGGTTTCCTA	TAACCCTGTGTGCGCCTGACA	3	65	FLRT2
Assay30	TCGCCATGGCCATCCAGAGC	CCCGCCTTGCTGCGCTTGTA	7	103	FOXI2
Assay31	CGGGCTCCTTCCACCCTTGC	GGGATCCCGGGAGCTCCTTTC	4	98	GDAP1L1
Assay32	CGCGGAGTCCCCCACCTTCT	GTGCATGGGGCGCGGAGTTA	9	135	GRASP
Assay33	TCCTCGCCCACCTCGAGACC	GGCCCCCTGAAAGCCGCTAA	3	81	GSTP1
Assay34	GCTCCCGGCGGAGGACAAAG	GGATTCCCCTCGGGGCGTAG	3	85	HAAO
Assay35	GCAGGGCACCCAAAGCGGTA	AGGGGTCGCTGGGCTTCTGG	3	67	HAPLN3
Assay36	TGGCACTTCAGAGGCTGGACTAGAGAA	CGCGGACTTCCTCGGCAGTGT	3	74	HIF3A
Assay37	CCGGCCAGACCCGGAAAAAC	GCGCCATGGCCAGAGGTGAG	4	85	HOTTIP/HOXA13
Assay38	CACGTGACCGCCCACATGACC	GCCCTGCGGAGCGAGACCAC	5	70	HOXA7
Assay39	GCCAGCTTGATGCGGGACCA	ATTTGCCGGGGGAGGGGTTG	3	95	HOXC4,5,6
Assay40	GGTGCCACGGACCGACACAG	GGCTCTGGGATCCGGCTGAG	3	74	ISM1
Assay41	TGCACACTGGGACCCCCACA	AACTTGCCGGGCACCCACCT	4	139	KCTD1
Assay42	GCGGTGAAGGGATCCTCTTGTGG	CGGGGGTGGGGGCTATGAAA	3	127	KLF8
Assay43	TCAGAGCGGCGGGTCAGAGG	AGGCGGCGCGCTATTCCTGT	8	82	KLHL34
Assay44	GGGGCTGGCAGACGGGAGAT	GGTAGCTGGGGCGCGGAGAG	5	127	KLK10
Assay45	CTGGGAAGGCGGCACGAGAC	CAGCTCCGGCGCGGTACTGT	6	66	LDAH
Assay46	GGAGGGGCCAGGAGGCAAAA	TGGCAGGGCATAAGAATGACTTCC	4	71	LINC00506
Assay47	CCGCGTCTTCCGGCTCCAGT	CCAAACAAAGGCGGGGCACA	3	117	LOC284798
Assay48	TCATCCTTTTGTCCTTCAGTCAGAACGTG	GGAGGGGGAGCGGCGCTAAT	3	109	LRRC4
Assay49	GGAGGCGGTGGTGGCTCTCC	GCCCGGCCACGACCCAAG	7	71	MAP7D3
Assay50	GACGGGGCTCAGCAGCATCC	GGGGCCTGCAGCGACAAGAC	4	100	NKX2-6
Assay51	CTGAGTGGGCGCTGGACGTG	GGGCGCACCAGGAGATGAGG	5	71	NOL3
Assay52	CAGGGCCCACAGCTGGCTGAC	CATCCACCGCCCGCTCTGAC	3	70	NRIP2
Assay53	CCCACACCGAGCGCCGTATT	CTCGGCCAGGGGAGGGAGAG	3	85	OSBPL5
Assay54	ACCCCGCCACCAGCAAAAAC	GCCCCAAACAGCCACAGCAG	9	113	PCDHGC4
Assay55	GCGAAACCCGAGCCCTGGAC	GGGGGTTGAGCAGGCACCTC	3	123	PROM1
Assay56	GGTGGAAGAGGGCGGGGAGA	ACCGGGGAAGCCCTCTCAGC	2	133	RARA
Assay57	CCCCATCAGTCCTTCGCTCTGC	GCTCTCCCCGCCCTCTTCCA	3	70	RARA
Assay58	CCGGCTCCTCCCCTGCTCAT	CCCAGCAGCCCTGCAAAAGC	3	130	RARB
Assay59	CCCCCATCCGGTAGCCAAGC	GAGGCTGGGTGTGGGGCGTA	3	104	RGS20
Assay60	GCGGGCAGGCAGGGAGAAAA	CTGGTCGGGGACGTGCAGTG	7	118	RND1
Assay61	GCGCCGCGGAGAAGGAAATC	TCCCTAGTGCACCCGCTCCA	5	66	RNF152
Assay62	CGCACCTTTCCGAGTGCCAGT	GGGCATCGGAGGCTCGTCAA	3	77	RP11-567J20.2 (lincRNA)
Assay63	GGGCCGGAGCACTCACCATC	CGCGGAGGAAGCAAGCGAAG	2	88	SALL1
Assay64	CGACTCCAGCGCAGCGACAG	GGCGGTGACCCCTCCCTGTT	5	91	SCGB3A1
Assay65	GGCAAGGCCACGAGGCTTCTTA	GGAGCGGGCAGGGCTTTCTC	6	86	SCGB3A1
Assay66	GCAGAAGTGAGCGTGGCTTCC	TGTCGTCTCAGTCATTCACACCTTAGTAAGAA	4	136	SERPINB1
Assay67	CCTTCCCGGTGACTGCGTAGGAG	AGAAGCCGCGCCCCTGAGGA	5	104	SERPINB1
Assay68	GACGCCCTCACCTGCCACCT	TGCAGAGGCCCTAGCGGGAGT	10	135	SERPINB9
Assay69	CGCAGCCTCCAGACCCCTGA	CGCCAGCAGCGATAGGGTGA	5	78	SHF
Assay70	CCCTATGAGCCGAGCCCCAGA	CTGCGGCCTCACGCCTCTCT	5	75	SLC16A2
Assay71	CGGCGCGAGGAGGAGTCG	AACCATCGGCCGGAGCAGTG	5	83	SORCS3
Assay72	GGGTGTCGGGGTTGGTGCAA	CCACATTCCCGCGGTCCTTC	7	128	SPARC
Assay73	TCCATCCTGTACCAATGGCCAGA	CCGGGACACCGGCTCCAGTA	7	106	SPATS1
Assay74	GAGAGGGGAGGGGGCGTCAG	TCGAGGTCTCGCCATCCAATCC	2	68	TAC1
Assay75	CGGCGCGGAACTACGGACAG	CGTGAGACGGCGCTGACTGG	8	105	TBX20
Assay76	CGGGGGAAATGCGGCCTCTA	CCTCCCCCACCTCCACGTCA	5	76	TIMP1
Assay77	GCGACCTCACCGGGGAAACA	GCGCGCTCTGGGAAGTGCTG	7	94	TJP2
Assay78	TCTTGGAAATTCCTACCCGGACTGG	CCACGCAGCAGCCTGAGACG	4	101	TMEM106A
Assay79	GTGCAGGGTGGGTGCCTCTGG	ATAGAGTGCCCCGGCCCAGTCCTTC	4	90	TMLHE
Assay80	CAGAGCGAACTTGCGGCTCGT	CGGCCCCCAGGAGAAACCAG	2	130	TNFAIP8
Assay81	GAGAGCCGCAGGGGGAGGAG	TGGCCACAGCTGCTGGAAAGTG	4	104	TPM4
Assay82	CAGTCCTCGGGCCGCCTTTT	CCCAGGCCCAGGAAGGAGGA	4	111	TPM4
Assay83	TAAGCGGCGGCCCATCTGAA	TGCCAGGAGTGGGCTCCACAG	8	130	TRH
Assay84	CACGTGACCCTCCCCCAGGA	CCCTCTTCCGTCCCGCACCT	3	138	TRIP6
Assay85	CACGGGCTATGACTTCGCTGTTG	GGGAACTGACGGAGCCGAAGG	8	115	TXNRD1
Assay86	TCGTGCAGGAGGGACGACGA	TCGTGGCGGCCATTTTAGCTTC	3	110	ZNF154
Assay87	TGGGACCCGGAACCCATCAA	CTAGAGCGGCCGCGGAAGTG	10	101	ZSCAN12
Assay88	CCCCTGCGGGTTCAGCGAAT	GTGCACGCCCGACAGAGACG	13	135	ARL9
Assay89	GCTGAAGAGGCGGGCCATGA	GCCGGGCCGAAGGAGGTAAC	6	85	ADCY4
Assay90	CCCAGGCCGGTTCTCCATCC	GCAACGTAGCCCCCTCGGAAA	5	71	SHROOM4
Assay91	GGCCGGAAACCGCAGAGGAG	GACAGGCCGGGACGGTTCCT	4	73	CRABP2
Assay92	GCCCCAGTCAGGCGGAAGGT	TCGGCCAGCTGGGAGTCGTC	4	94	DHRS4L2

## Sheet: Table S3
Table S3: Classification results of benign versus mCRPC
Performance of classifiers during cross-validation.
	Compound	Diagonal Linear	1-Nearest	3-Nearest	Nearest	Support	Bayesian
	Covariate	Discriminant	Neighbor	Neighbors	Centroid	Vector	Compound
	Predictor	Analysis		Correct?	Correct?	Machines	Covariate
	Correct?	Correct?				Correct?	Predictor
							Correct?
Mean percent	93	94	94	95	94	94	96
of correct
classification:
Composition of classifier:
Table - Sorted by t -value:
Class 1: Benign; Class 2: mCRPC.
	Parametric p-value	t-value	% CV support	Geom mean of intensities in class 1	Geom mean of intensities in class 2	Fold-change	UniqueID
1	< 1e-07	-25.153	100	0.00045	9.94	4.5e-05	CHST11
2	< 1e-07	-16.529	100	5.2e-05	6.47	8.1e-06	C2ORF88
3	< 1e-07	-14.861	100	3.4e-05	4.43	7.7e-06	TBX20
4	< 1e-07	-13.652	100	0.00012	2.39	5.1e-05	CDO1
5	< 1e-07	-13.191	100	0.0028	6.34	0.00044	C1ORF114.1
6	< 1e-07	-12.766	100	8.5e-06	1.39	6.1e-06	SERPINB9
7	< 1e-07	-12.151	100	2.9e-05	1.18	2.5e-05	SERPINB1
8	< 1e-07	-12.01	100	0.00043	7.47	5.8e-05	TPM4
9	< 1e-07	-11.619	100	5.5e-05	1.26	4.4e-05	SERPINB1.1
10	< 1e-07	-11.443	100	0.00014	3.5	4.1e-05	ALOX5
11	< 1e-07	-11.397	100	8.5e-05	1.3	6.6e-05	TRH
12	< 1e-07	-11.283	100	0.00022	0.92	0.00024	ZSCAN12
13	< 1e-07	-10.998	100	0.00035	4.07	8.6e-05	SCGB3A1.1
14	< 1e-07	-10.53	100	0.00081	1.95	0.00042	GRASP
15	< 1e-07	-9.911	100	1.5	14.66	0.1	C5ORF49.1
16	< 1e-07	-9.693	100	0.00038	3.51	0.00011	KLK10
17	< 1e-07	-9.644	100	3e-05	2.79	1.1e-05	KLHL34
18	< 1e-07	-9.46	100	0.0031	9.3	0.00033	AOX1
19	< 1e-07	-9.344	100	0.34	9.28	0.037	CYP11A1
20	< 1e-07	-9.108	100	1.7	12.25	0.14	TMLHE
21	< 1e-07	-8.898	100	1.87	11.03	0.17	HAPLN3
22	< 1e-07	-8.778	100	1.1	7.64	0.14	PROM1
23	< 1e-07	-8.607	100	0.00012	0.32	0.00037	ADCY4
24	< 1e-07	-8.386	100	1.69	12.07	0.14	C5ORF49
25	< 1e-07	-8.238	100	0.0019	0.58	0.0033	ARL9
26	< 1e-07	-8.173	100	1.8	10.94	0.16	NKX2-6
27	< 1e-07	-8.115	100	2.62	19.53	0.13	RGS20
28	< 1e-07	-8.005	100	0.00093	1.31	0.00071	CpG Island on ChrX
29	< 1e-07	-7.904	100	0.00017	0.52	0.00033	FOXI2
30	< 1e-07	-7.882	100	5e-05	0.42	0.00012	CPVL
31	< 1e-07	-7.539	100	0.015	6.75	0.0022	TJP2
32	< 1e-07	-7.504	100	0.0024	2.05	0.0012	BCL6
33	< 1e-07	-7.358	100	0.49	15.24	0.032	DHRS4L2
34	< 1e-07	-7.21	100	6e-04	0.43	0.0014	ARMCX1
35	< 1e-07	-7.174	100	0.00028	1.39	2e-04	TXNRD1
36	< 1e-07	-7.038	100	0.00014	0.13	0.0011	SPARC
37	< 1e-07	-6.927	100	0.0064	2.38	0.0027	FAM115A
38	< 1e-07	-6.917	100	2.71	9.88	0.27	SALL1
39	< 1e-07	-6.858	100	5.83	17.6	0.33	HIF3A
40	< 1e-07	-6.83	100	0.0012	1.54	0.00079	AKR1B1
41	< 1e-07	-6.788	100	1e-04	0.22	0.00045	HOTTIP/HOXA13
42	< 1e-07	-6.699	100	0.0019	1.17	0.0017	EYA4
43	< 1e-07	-6.676	100	0.037	6.72	0.0056	C1ORF114
44	< 1e-07	-6.395	100	7.56	19.75	0.38	RARA
45	< 1e-07	-6.288	100	7.72	21.08	0.37	RARA.1
46	< 1e-07	-6.146	100	0.066	6.73	0.0099	PCDHGC4
47	< 1e-07	-6.121	100	7.5e-05	0.046	0.0016	TPM4.1
48	< 1e-07	-5.81	100	3.43	11.63	0.3	HOXA7
49	1e-07	-5.726	100	6.8e-06	0.0056	0.0012	SPATS1
50	1e-07	-5.63	100	2.43	15.99	0.15	GDAP1L1
51	1e-07	-5.63	100	4.86	15.28	0.32	APC
52	2e-07	-5.573	100	0.0074	1.86	0.004	LDAH
53	2e-07	-5.552	100	0.00063	0.18	0.0036	KLF8
54	3e-07	-5.503	100	0.02	4.58	0.0044	ZNF154
55	3e-07	-5.47	100	0.81	11.66	0.07	LINC00506
56	3e-07	-5.455	100	4.06	15.01	0.27	SCGB3A1
57	3e-07	-5.444	100	2.22	13.07	0.17	SHF
58	4e-07	-5.413	100	0.092	6.97	0.013	SLC16A2
59	4e-07	-5.411	100	0.019	3.19	0.0058	TMEM106A
60	5e-07	-5.359	100	0.12	5.93	0.021	CYP27A1
61	1e-06	-5.198	100	1.66	21.92	0.076	GSTP1
62	1.2e-06	-5.147	100	4.07	8.84	0.46	CCND2
63	1.3e-06	-5.141	100	0.29	6.24	0.046	NOL3
64	1.4e-06	-5.114	100	5.84	14.5	0.4	CYBA
65	1.5e-06	-5.094	100	0.62	7.89	0.078	RNF152
66	2.3e-06	-5	100	0.012	1.47	0.0081	HAAO
67	3.4e-06	-4.917	100	1.83	10.28	0.18	DNAH10
68	3.4e-06	-4.901	100	2.23	5.79	0.39	ISM1
69	3.7e-06	-4.881	100	0.089	4.49	0.02	RARB
70	1.02e-05	-4.634	100	0.69	8.1	0.085	SHROOM4
71	1.82e-05	-4.49	100	2.7	15.39	0.18	LOC284798
72	2.04e-05	-4.461	100	0.017	0.73	0.024	TRIP6
73	2.18e-05	-4.443	100	0.00029	0.029	0.01	CD44
74	3.16e-05	-4.348	100	7.86	22.86	0.34	KCTD1
75	7.29e-05	-4.129	100	1.1	8.03	0.14	RP11-567J20.2
76	9.93e-05	-4.046	100	3.52	10.82	0.33	HOXC4,5,6
77	0.0001769	-3.889	100	0.0049	0.37	0.013	SORCS3
78	0.0002468	-3.794	100	5.01	18.79	0.27	OSBPL5
79	0.0003862	-3.671	100	1.26	8.22	0.15	ACSS3
80	0.0005721	-3.552	100	22.56	33.2	0.68	TAC1
81	0.0009508	-3.4	100	0.67	4.32	0.16	FLRT2
82	0.0011803	-3.342	100	0.028	0.13	0.21	CUGBP2
83	0.0063345	-2.785	30	2.27	6.99	0.32	ARMCX2
Performance of the Compound Covariate Predictor Classifier:
Class	Sensitivity	Specificity	PPV	NPV
Benign	1	0.869	0.855	1
mCRPC	0.869	1	1	0.855
Performance of the Diagonal Linear Discriminant Analysis Classifier:
Class	Sensitivity	Specificity	PPV	NPV
Benign	1	0.902	0.887	1
mCRPC	0.902	1	1	0.887
Performance of the 1-Nearest Neighbor Classifier:
Class	Sensitivity	Specificity	PPV	NPV
Benign	0.957	0.934	0.918	0.966
mCRPC	0.934	0.957	0.966	0.918
Performance of the 3-Nearest Neighbors Classifier:
Class	Sensitivity	Specificity	PPV	NPV
Benign	1	0.918	0.904	1
mCRPC	0.918	1	1	0.904
Performance of the Nearest Centroid Classifier:
Class	Sensitivity	Specificity	PPV	NPV
Benign	1	0.902	0.887	1
mCRPC	0.902	1	1	0.887
Performance of the Support Vector Machine Classifier:
Class	Sensitivity	Specificity	PPV	NPV
Benign	0.979	0.918	0.902	0.982
mCRPC	0.918	0.979	0.982	0.902
Performance of the Bayesian Compound Covariate Classifier:
Class	Sensitivity	Specificity	PPV	NPV
Benign	0.979	0.754	0.754	0.979
mCRPC	0.754	0.979	0.979	0.754
positive predictive value (PPV), negative predictive value (NPV).

## Sheet: Table S4
Table S4: Classification results of primary PCa versus mCRPC
Performance of classifiers during cross-validation.
	Compound	Diagonal Linear	1-Nearest	3-Nearest	Nearest	Support	Bayesian
	Covariate	Discriminant	Neighbor	Neighbors	Centroid	Vector	Compound
	Predictor	Analysis		Correct?	Correct?	Machines	Covariate
	Correct?	Correct?				Correct?	Predictor
							Correct?
Mean percent	90	92	87	94	91	87	96
of correct
classification:
Composition of classifier:
Table - Sorted by t -value:
Class 1: mCRPC; Class 2: PrimaryPCa.
	Parametric p-value	t-value	% CV support	Geom mean of intensities in class 1	Geom mean of intensities in class 2	Fold-change	UniqueID
1	0.0026365	3.069	90	6.99	1.69	4.13	ARMCX2
2	0.0014394	3.26	100	4.32	0.91	4.73	FLRT2
3	0.0004931	3.58	100	33.2	21.76	1.53	TAC1
4	0.0004457	3.609	100	0.73	0.04	18.27	TRIP6
5	0.0002385	3.785	100	8.84	3.55	2.49	CCND2
6	0.0002357	3.793	100	8.22	1.3	6.32	ACSS3
7	0.000119	3.974	100	18.79	3.86	4.87	OSBPL5
8	8.16e-05	4.075	100	0.37	0.0057	64.57	SORCS3
9	7.42e-05	4.101	100	19.75	5.44	3.63	RARA
10	5.43e-05	4.182	100	5.79	1.9	3.04	ISM1
11	2.46e-05	4.384	100	10.82	3.81	2.84	HOXC4,5,6
12	2.4e-05	4.39	100	8.03	0.83	9.71	RP11-567J20.2
13	1.32e-05	4.553	100	0.13	0.021	6.41	CUGBP2
14	1.18e-05	4.568	100	0.029	0.00036	78.29	CD44
15	7.6e-06	4.672	100	3.19	0.05	63.22	TMEM106A
16	4.7e-06	4.791	100	22.86	8.45	2.71	KCTD1
17	3.9e-06	4.836	100	11.63	2.62	4.44	HOXA7
18	3.8e-06	4.837	100	8.1	0.6	13.49	SHROOM4
19	3.3e-06	4.873	100	4.58	0.072	63.73	ZNF154
20	2.3e-06	4.956	100	6.24	0.5	12.53	NOL3
21	2.2e-06	4.97	100	21.92	2.27	9.64	GSTP1
22	1.6e-06	5.052	100	0.0056	2e-05	283.86	SPATS1
23	9e-07	5.174	100	21.08	6.81	3.1	RARA.1
24	8e-07	5.212	100	6.73	0.24	27.62	PCDHGC4
25	1.1e-06	5.247	100	1.39	0.0029	483.18	TXNRD1
26	5e-07	5.291	100	13.07	1.54	8.47	SHF
27	5e-07	5.292	100	14.5	4.95	2.93	CYBA
28	4e-07	5.38	100	4.49	0.076	59.4	RARB
29	3e-07	5.422	100	7.89	0.42	18.88	RNF152
30	3e-07	5.434	100	1.47	0.0093	158.6	HAAO
31	2e-07	5.499	100	9.88	2.59	3.82	SALL1
32	1e-07	5.613	100	5.93	0.13	45.88	CYP27A1
33	1e-07	5.626	100	6.97	0.084	82.76	SLC16A2
34	1e-07	5.636	100	10.28	1.84	5.6	DNAH10
35	< 1e-07	5.721	100	15.39	5.14	3	LOC284798
36	< 1e-07	5.763	100	6.72	0.17	40.32	C1ORF114
37	< 1e-07	5.789	100	15.01	4.37	3.44	SCGB3A1
38	< 1e-07	5.833	100	0.22	0.00039	559.88	HOTTIP/HOXA13
39	< 1e-07	6.099	100	15.99	4.06	3.94	GDAP1L1
40	< 1e-07	6.359	100	15.28	4.54	3.36	APC
41	< 1e-07	6.392	100	1.86	0.0036	512.08	LDAH
42	< 1e-07	6.676	100	1.31	0.0036	364.83	CpG Island on ChrX
43	< 1e-07	6.783	100	11.66	0.2	57.61	LINC00506
44	< 1e-07	6.903	100	2.38	0.0099	241.19	FAM115A
45	< 1e-07	6.929	100	0.046	8.9e-05	514.02	TPM4.1
46	< 1e-07	6.956	100	2.05	0.0052	392.21	BCL6
47	< 1e-07	7.022	100	1.17	0.0021	566.9	EYA4
48	< 1e-07	7.161	100	7.64	0.95	8.03	PROM1
49	< 1e-07	7.28	100	14.66	0.91	16.11	C5ORF49.1
50	< 1e-07	7.285	100	11.03	1.86	5.94	HAPLN3
51	< 1e-07	7.372	100	12.07	1.63	7.39	C5ORF49
52	< 1e-07	7.378	100	0.43	0.00091	471.62	ARMCX1
53	< 1e-07	7.396	100	17.6	5.9	2.99	HIF3A
54	< 1e-07	7.472	100	0.13	0.00023	566.55	SPARC
55	< 1e-07	7.627	100	0.32	4e-04	817.13	ADCY4
56	< 1e-07	7.73	100	15.24	0.46	32.78	DHRS4L2
57	< 1e-07	7.739	100	6.75	0.012	540.77	TJP2
58	< 1e-07	7.985	100	0.42	7.8e-05	5398.17	CPVL
59	< 1e-07	7.986	100	0.18	0.00022	790.42	KLF8
60	< 1e-07	8.293	100	10.94	2.03	5.38	NKX2-6
61	< 1e-07	8.496	100	1.54	0.00045	3418.9	AKR1B1
62	< 1e-07	8.779	100	0.52	0.00016	3180.38	FOXI2
63	< 1e-07	8.841	100	19.53	2.83	6.9	RGS20
64	< 1e-07	9.005	100	2.79	9.1e-05	30798.51	KLHL34
65	< 1e-07	9.066	100	9.28	0.28	33.63	CYP11A1
66	< 1e-07	9.167	100	0.58	0.0021	274.36	ARL9
67	< 1e-07	9.404	100	9.3	0.0039	2389.32	AOX1
68	< 1e-07	9.642	100	12.25	1.73	7.1	TMLHE
69	< 1e-07	9.886	100	7.47	0.0025	3031.32	TPM4
70	< 1e-07	10.788	100	3.51	0.00022	16261.27	KLK10
71	< 1e-07	10.812	100	1.3	0.00019	6816.48	TRH
72	< 1e-07	11.468	100	1.95	0.00091	2146.6	GRASP
73	< 1e-07	12.152	100	1.18	5.1e-05	23128.2	SERPINB1
74	< 1e-07	12.504	100	0.92	0.00025	3712.77	ZSCAN12
75	< 1e-07	12.668	100	1.39	1.6e-05	86359.88	SERPINB9
76	< 1e-07	12.923	100	1.26	5.8e-05	21618.45	SERPINB1.1
77	< 1e-07	13.084	100	4.07	0.00019	20892.77	SCGB3A1.1
78	< 1e-07	13.114	100	6.47	0.00024	26603.08	C2ORF88
79	< 1e-07	13.991	100	6.34	0.0023	2716.15	C1ORF114.1
80	< 1e-07	14.005	100	2.39	0.00016	14947.23	CDO1
81	< 1e-07	15.248	100	4.43	3.1e-05	144595.32	TBX20
82	< 1e-07	16.532	100	3.5	3.8e-05	91195.27	ALOX5
83	< 1e-07	19.067	100	9.94	0.001	9929.16	CHST11
Performance of the Compound Covariate Predictor Classifier:
Class	Sensitivity	Specificity	PPV	NPV
mCRPC	0.852	0.954	0.945	0.873
PrimaryPCa	0.954	0.852	0.873	0.945
Performance of the Diagonal Linear Discriminant Analysis Classifier:
Class	Sensitivity	Specificity	PPV	NPV
mCRPC	0.885	0.954	0.947	0.899
PrimaryPCa	0.954	0.885	0.899	0.947
Performance of the 1-Nearest Neighbor Classifier:
Class	Sensitivity	Specificity	PPV	NPV
mCRPC	0.902	0.831	0.833	0.9
PrimaryPCa	0.831	0.902	0.9	0.833
Performance of the 3-Nearest Neighbors Classifier:
Class	Sensitivity	Specificity	PPV	NPV
mCRPC	0.918	0.954	0.949	0.925
PrimaryPCa	0.954	0.918	0.925	0.949
Performance of the Nearest Centroid Classifier:
Class	Sensitivity	Specificity	PPV	NPV
mCRPC	0.869	0.954	0.946	0.886
PrimaryPCa	0.954	0.869	0.886	0.946
Performance of the Support Vector Machine Classifier:
Class	Sensitivity	Specificity	PPV	NPV
mCRPC	0.869	0.862	0.855	0.875
PrimaryPCa	0.862	0.869	0.875	0.855
Performance of the Bayesian Compound Covariate Classifier:
Class	Sensitivity	Specificity	PPV	NPV
mCRPC	0.738	0.923	0.9	0.789
PrimaryPCa	0.923	0.738	0.789	0.9
positive predictive value (PPV), negative predictive value (NPV).

## Sheet: Table S5
Table S5: Classification results of benign versus primary PCa GSc 9+
Performance of classifiers during cross-validation.
	Compound	Diagonal Linear	1-Nearest	3-Nearest	Nearest	Support	Bayesian
	Covariate	Discriminant	Neighbor	Neighbors	Centroid	Vector	Compound
	Predictor	Analysis		Correct?	Correct?	Machines	Covariate
	Correct?	Correct?				Correct?	Predictor
							Correct?
Mean percent	88	82	79	88	88	79	89
of correct
classification:
Composition of classifier:
Table - Sorted by t -value:
Class 1: mCRPC; Class 2: PrimaryPCa.
	Parametric p-value	t-value	% CV support	Geom mean of intensities in class 1	Geom mean of intensities in class 2	Fold-change	UniqueID
1	8.1e-05	-4.258	100	5.2e-05	0.034	0.0016	C2ORF88
2	0.0001553	-4.147	100	0.00028	0.56	0.00049	TXNRD1
3	0.0007041	-3.594	90	8.5e-06	0.0017	0.0051	SERPINB9
4	0.000799	-3.55	100	0.00043	0.19	0.0023	TPM4
5	0.0017807	-3.285	90	3.4e-05	0.013	0.0026	TBX20
6	0.0067132	-2.817	50	1.5	2.9	0.52	C5ORF49.1
7	0.0067393	-2.816	40	1.1	2.16	0.51	PROM1
8	0.0075793	-2.772	60	0.00012	0.0043	0.029	CDO1
9	0.0079401	-2.755	30	2.23	3.35	0.67	ISM1
10	0.008138	-2.746	50	1.69	3	0.56	C5ORF49
11	0.0092967	-2.696	60	0.00045	0.004	0.11	CHST11
12	0.0094347	-2.692	70	2.9e-05	0.00068	0.043	SERPINB1
Performance of the Compound Covariate Predictor Classifier:
Class	Sensitivity	Specificity	PPV	NPV
Benign	0.936	0.6	0.917	0.667
GSc9	0.6	0.936	0.667	0.917
Performance of the Diagonal Linear Discriminant Analysis Classifier:
Class	Sensitivity	Specificity	PPV	NPV
Benign	0.894	0.5	0.894	0.5
GSc9	0.5	0.894	0.5	0.894
Performance of the 1-Nearest Neighbor Classifier:
Class	Sensitivity	Specificity	PPV	NPV
Benign	0.872	0.4	0.872	0.4
GSc9	0.4	0.872	0.4	0.872
Performance of the 3-Nearest Neighbors Classifier:
Class	Sensitivity	Specificity	PPV	NPV
Benign	0.979	0.4	0.885	0.8
GSc9	0.4	0.979	0.8	0.885
Performance of the Nearest Centroid Classifier:
Class	Sensitivity	Specificity	PPV	NPV
Benign	0.936	0.6	0.917	0.667
GSc9	0.6	0.936	0.667	0.917
Performance of the Support Vector Machine Classifier:
Class	Sensitivity	Specificity	PPV	NPV
Benign	0.872	0.4	0.872	0.4
GSc9	0.4	0.872	0.4	0.872
Performance of the Bayesian Compound Covariate Classifier:
Class	Sensitivity	Specificity	PPV	NPV
Benign	0.745	0.5	0.875	0.294
GSc9	0.5	0.745	0.294	0.875
positive predictive value (PPV), negative predictive value (NPV).

## Sheet: Table S6
Table S6: Classification results of benign+primary PCa versus mCRPC
Performance of classifiers during cross-validation.
	Compound	Diagonal Linear	1-Nearest	3-Nearest	Nearest	Support	Bayesian
	Covariate	Discriminant	Neighbor	Neighbors	Centroid	Vector	Compound
	Predictor	Analysis		Correct?	Correct?	Machines	Covariate
	Correct?	Correct?				Correct?	Predictor
							Correct?
Mean percent	93	92	93	94	93	92	95
of correct
classification:
Composition of classifier:
Table - Sorted by t -value:
Class 1: Benign_Primary; Class 2: mCRPC.
	Parametric p-value	t-value	% CV support	Geom mean of intensities in class 1	Geom mean of intensities in class 2	Fold-change	UniqueID
1	< 1e-07	-24244	100	0.00071	9.94	7.2e-05	CHST11
2	< 1e-07	-6114	88	0.14	6.73	0.021	PCDHGC4
3	3e-07	-5375	49	0.024	0.13	0.18	CUGBP2
Performance of the Compound Covariate Predictor Classifier:
Class	Sensitivity	Specificity	PPV	NPV
Benign_Primary	0.92	0.951	0.972	0.866
mCRPC	0.951	0.92	0.866	0.972
Performance of the Diagonal Linear Discriminant Analysis Classifier:
Class	Sensitivity	Specificity	PPV	NPV
Benign_Primary	0.911	0.951	0.971	0.853
mCRPC	0.951	0.911	0.853	0.971
Performance of the 1-Nearest Neighbor Classifier:
Class	Sensitivity	Specificity	PPV	NPV
Benign_Primary	0.938	0.918	0.955	0.889
mCRPC	0.918	0.938	0.889	0.955
Performance of the 3-Nearest Neighbors Classifier:
Class	Sensitivity	Specificity	PPV	NPV
Benign_Primary	0.938	0.934	0.963	0.891
mCRPC	0.934	0.938	0.891	0.963
Performance of the Nearest Centroid Classifier:
Class	Sensitivity	Specificity	PPV	NPV
Benign_Primary	0.92	0.951	0.972	0.866
mCRPC	0.951	0.92	0.866	0.972
Performance of the Support Vector Machine Classifier:
Class	Sensitivity	Specificity	PPV	NPV
Benign_Primary	0.92	0.934	0.963	0.864
mCRPC	0.934	0.92	0.864	0.963
Performance of the Bayesian Compound Covariate Classifier:
Class	Sensitivity	Specificity	PPV	NPV
Benign_Primary	0.911	0.869	0.927	0.841
mCRPC	0.869	0.911	0.841	0.927
positive predictive value (PPV), negative predictive value (NPV).

## Sheet: Table S7
Table S7: Clinical data of mCRPC responder and non-responder patients
	Patient	Biochemical recurrence	PSA pre-treatment [ng/ml]	PSA post-treatment [ng/ml]	Age at treatment	Time to death after Treatment start	PFS [PSA increase]	PFS [Radiographic Recurrence]	Radical Prostatectomy	Previous treatments	Treatment	Metastases
Non-Responder	1	yes	304.2	2517	62	9 months	immediate	yes (2,5 months later)	yes	Enzalutamid, Docetaxel, ADT	Cabazitaxel	lymphnode, bone
	2	yes	7.5	27.6	70	living (38 months)	immediate	yes (22 months later)	no	Docetaxel, Cabazitaxel, ADT, Radiation	Abiraterone acetate	bone
	3	yes	37.52	115	71	15 months	immediate	yes (21 months later)	no	Denosumab, Docetaxel	Abiraterone acetate	bone
	4	yes	2.86	3.51	72	16 months	immediate	ND	no	Docetaxel, 177Lu-PSMA	Abiraterone acetate	lymphnode, liver, lung, bone
	5	yes	30.59	174.3	82	18 months	immediate	yes (5 months later)	no	Enzalutamid, ADT	Docetaxel	lymphnode, bone
	6	yes	78.8	389.9	84	14 months	immediate	ND	yes	Docetaxel, Enzalutamid, Xofigo	Cabazitaxel	bone
	7	yes	45.05	569.2	78	7 months	immediate	ND	yes	Docetaxel, Radiation, Abiraterone acetate, ADT	Docetaxel	bone
	8	yes	97.58	241.4	66	living (32 months)	immediate	yes (8 months later)	yes	ADT	Docetaxel	lymphnode, bone, lung
	9	yes	73.54	88.02	55	22 months	immediate	yes (7 months later)	yes	Docetaxel, Radiation, Enzalutamid, ADT	Cabazitaxel	bone
	10	yes	494.6	811.4	80	17 months	immediate	yes (5 months later)	no	Docetaxel, Enzalutamid	Abiraterone acetate	bone
	11	yes	79.67	235.9	73	living (39 months)	immediate	yes (4 months later)	yes	Docetaxel, Cabazitaxel	LutPSMA	lymphnode, bone
	12	yes	817.4	1550	58	living (30 months)	immediate	yes (5 months later)	yes	ADT, Abiraterone acetate, Enzalutamid, Docetaxel	Cabazitaxel	lymphnode, bone
Responder	13	no	63.36	3.03	73	living (37 months)	no recurrence	no	no	Radiation, ADT	Abiraterone acetate	lymphnode
	14	no	1084	0.85	79	20 months	no recurrence	no	no	ND	Abiraterone acetate	bone
	15	no	13	1.47	53	living (31 months)	no recurrence	no	no	Docetaxel, ADT	Abiraterone acetate	lymphnode, bone
	16	no	104.3	1.56	78	living (37 months)	no recurrence	no	no	ADT	Abiraterone acetate	lymphnode
	17	no	11.84	0.77	73	living (35 months)	no recurrence	no	yes	Docetaxel, ADT	Abiraterone acetate	lymphnode
	18	yes	2.12	0.18	62	27 months	11 months	yes (21 months later)	yes	Docetaxel, Firmagon	Abiraterone acetate	lymphnode, bone
	19	yes	19.3	0.49	72	living (35 months)	15 months	yes (27 months later)	yes	Docetaxel	Abiraterone acetate	bone
	20	no	8.45	<0,003	71	living (34 months)	no recurrence	no	no	Radiation	Abiraterone acetate	lymphnode
	21	yes	25.31	0.16	74	living (28 months)	18 months	yes (20 months later)	yes	ADT	Abiraterone acetate	bone
	22	no	20.4	3.29	68	living (36 months)	no recurrence	yes (15 months later)	yes	Docetaxel	Abiraterone acetate	lymphnode, bone, lung
	23	yes	19.74	0.24	77	living (31 months)	18 months	no	yes	ADT	Abiraterone acetate	bone
	24	yes	193.1	4.05	59	30 months	8 months	no	no	Docetaxel, Abiraterone acetate	Cabazitaxel	bone
	25	yes	32.63	2.76	81	28 months	7 months	yes (8 months later)	yes	Abiraterone acetate	LutPSMA	bone
	26	yes	68.95	12.81	73	living (35 months)	11 months	yes (11 months later)	no	Docetaxel, Cabazitaxel, Radiation, ADT	Abiraterone acetate	bone
	27	yes	103.4	0.21	67	living (31 months)	24 months	no	yes	ADT, Radiation	Abiraterone acetate	bone
	28	yes	12.84	4.04	70	19 months	5 months	yes (11 months later)	no	Docetaxel, ADT	Abiraterone acetate	bone
	29	yes	12.26	0.59	80	living (36 months)	25 months	no	yes	ADT, Radiation	Abiraterone acetate	bone

## Sheet: Table S8
TableS8: Classification results of mCRPC non-responder post-treatment vs. mCRPC responder post-treatment
Performance of classifiers during cross-validation.
	Compound	Diagonal Linear	1-Nearest	3-Nearest	Nearest	Support	Bayesian
	Covariate	Discriminant	Neighbor	Neighbors	Centroid	Vector	Compound
	Predictor	Analysis		Correct?	Correct?	Machines	Covariate
	Correct?	Correct?				Correct?	Predictor
							Correct?
Mean percent	86	90	83	86	86	83	89
of correct
classification:
Composition of classifier:
Table - Sorted by t -value:
Class 1: NonResponderPost; Class 2: ResponderPost.
	Parametric p-value	t-value	% CV support	Geom mean of intensities in class 1	Geom mean of intensities in class 2	Fold-change	UniqueID
1	7.4e-06	5749	97	0.81	0.00016	4890.24	AKR1B1
2	0.0001663	4368	79	0.24	0.00014	1642.06	KLF8
3	2.62e-05	5057	97	8.05	0.00025	31861.93	LDAH
Performance of the Compound Covariate Predictor Classifier:
Class	Sensitivity	Specificity	PPV	NPV
NonResponderPost	0.917	0.824	0.786	0.933
ResponderPost	0.824	0.917	0.933	0.786
Performance of the Diagonal Linear Discriminant Analysis Classifier:
Class	Sensitivity	Specificity	PPV	NPV
NonResponderPost	0.917	0.882	0.846	0.938
ResponderPost	0.882	0.917	0.938	0.846
Performance of the 1-Nearest Neighbor Classifier:
Class	Sensitivity	Specificity	PPV	NPV
NonResponderPost	0.833	0.824	0.769	0.875
ResponderPost	0.824	0.833	0.875	0.769
Performance of the 3-Nearest Neighbors Classifier:
Class	Sensitivity	Specificity	PPV	NPV
NonResponderPost	0.917	0.824	0.786	0.933
ResponderPost	0.824	0.917	0.933	0.786
Performance of the Nearest Centroid Classifier:
Class	Sensitivity	Specificity	PPV	NPV
NonResponderPost	0.917	0.824	0.786	0.933
ResponderPost	0.824	0.917	0.933	0.786
Performance of the Support Vector Machine Classifier:
Class	Sensitivity	Specificity	PPV	NPV
NonResponderPost	0.833	0.824	0.769	0.875
ResponderPost	0.824	0.833	0.875	0.769
Performance of the Bayesian Compound Covariate Classifier:
Class	Sensitivity	Specificity	PPV	NPV
NonResponderPost	0.917	0.765	0.733	0.929
ResponderPost	0.765	0.917	0.929	0.733

## Sheet: Table S9
TableS9: Classification results of mCRPC non-responder post-treatment vs. mCRPC responder post-treatment PMR-values from patients that underwent Abiraterone-acetate treatment.
Performance of classifiers during cross-validation.
	Compound	Diagonal Linear	1-Nearest	3-Nearest	Nearest	Support	Bayesian
	Covariate	Discriminant	Neighbor	Neighbors	Centroid	Vector	Compound
	Predictor	Analysis		Correct?	Correct?	Machines	Covariate
	Correct?	Correct?				Correct?	Predictor
							Correct?
Mean percent	84	84	84	84	84	84	84
of correct
classification:
Composition of classifier:
Table - Sorted by t -value:
Class 1: NonResponderPost; Class 2: ResponderPost.
	Parametric p-value	t-value	% CV support	Geom mean of intensities in class 1	Geom mean of intensities in class 2	Fold-change	UniqueID
1	0.0070751	3061	30	7.24	0.00034	21299.89	PCDHGC4
2	0.0074436	3062	30	0.33	0.0001	3212.28	SERPINB1
3	0.0062934	3115	30	0.17	1.7e-05	9965.84	CPVL
4	0.0056564	3165	40	10.82	0.00037	29460.38	TJP2
5	0.0053417	3192	30	0.33	0.00029	1122.99	CHST11
6	0.0038145	3348	60	9.51	0.00023	41245.32	KLK10
7	0.0026894	3509	90	8.33	0.82	44540	C2ORF49
8	0.0016835	3725	70	0.75	0.00014	5491.2	TXNRD1
9	0.001593	3751	90	7.59	0.0003	25371.36	SERPINB9
10	0.0003477	4455	100	0.75	0.00013	5872.77	KLF8
11	0.0001386	4888	100	4.96	0.00025	19649.63	C1ORF114.1
12	8.3e-05	5133	100	12.05	0.0003	39771.58	SCGB3A1.1
13	3.5e-06	6.73	100	10.41	5.3e-05	194866.23	C2ORF88
Performance of the Compound Covariate Predictor Classifier:
Class	Sensitivity	Specificity	PPV	NPV
NonResponderPost	0.5	0.933	0.667	0.875
ResponderPost	0.933	0.5	0.875	0.667
Performance of the Diagonal Linear Discriminant Analysis Classifier:
Class	Sensitivity	Specificity	PPV	NPV
NonResponderPost	0.5	0.933	0.667	0.875
ResponderPost	0.933	0.5	0.875	0.667
Performance of the 1-Nearest Neighbor Classifier:
Class	Sensitivity	Specificity	PPV	NPV
NonResponderPost	0.5	0.933	0.667	0.875
ResponderPost	0.933	0.5	0.875	0.667
Performance of the 3-Nearest Neighbors Classifier:
Class	Sensitivity	Specificity	PPV	NPV
NonResponderPost	0.5	0.933	0.667	0.875
ResponderPost	0.933	0.5	0.875	0.667
Performance of the Nearest Centroid Classifier:
Class	Sensitivity	Specificity	PPV	NPV
NonResponderPost	0.5	0.933	0.667	0.875
ResponderPost	0.933	0.5	0.875	0.667
Performance of the Support Vector Machine Classifier:
Class	Sensitivity	Specificity	PPV	NPV
NonResponderPost	0.75	0.867	0.6	0.929
ResponderPost	0.867	0.75	0.929	0.6
Performance of the Bayesian Compound Covariate Classifier:
Class	Sensitivity	Specificity	PPV	NPV
NonResponderPost	0.5	0.933	0.667	0.875
ResponderPost	0.933	0.5	0.875	0.667

## Sheet: Table S10
Table S10. Primers used for ms-qPCR assays
ms-qPCR primers
Gene	Sequence	Annealing temperature
CRABP2 fw	TATAAGGGTTTAGAGATTTGAGAGC	56°C
CRABP2 re	CCTAAACGAACCGATACACGTA
ACSS3 fw	TTAGAGGCGATGTTATTTTTATTAAC	56°C
ACSS3 re	CAAATTAATTACGCTACTACACGAA
SERPINB1 fw	TTTTAAGAGGTGTTATAATATGTCGT	65°C
SERPINB1 re	ATAAACGTAACTTCCGAACAACG
NKX2-6 fw	ATTAGTATGGTTTAGAGGAAGGCGT	56°C
NKX2-6 re	GAAAAAATCCGAATAAAAAACGAC
HOXA7 fw	GTTTTTTGTTTTTTTATTTTAGGCG	59°C
HOXA7 re	CAACTTTCAATATCGATTTTACGAA
DHRS4L2 fw	GAGGCGTTAATCGTTATAGACGA	54.2°C
DHRS4L2 re	AAAATAAAACGAAAAAACAAAACGA
SCGB3A1 fw	GTTTCGCGGAGATAAAGGTC	60°C
SCGB3A1 re	TACCCTAACCAACTTCCTACTACGA
ALU-C4 fw	GGTTAGGTATAGTGGTTTATATTTGTAATTTTAGTA	60°C
ALU-C4 re	ATTAACTAAACTAATCTTAAACTCCTAACCTCA
HIF3A fw	TAGGTTTGGCGTGGTATAGTTAATC	56°C
HIF3A re	CCCGAAACGTTCTTAACTCG
CYBA fw	TTGTATTTTATAGATGCGGGTTTTC	59°C
CYBA re	TAACGTACACTCACTCAAACCGA
ANXA2 fw	GGTTTTGGTTTTTTAGTTTAGGTTC	54°C
ANXA2 re	AACATATCAACTTAACCTCTAACCG
FABP5 fw	GTTGGTTAGTATTTTTCGATTTCGA	58°C
FABP5 re	CGACGACTACTTTATAACGACGAC
IGFBP7 fw	AAATTAGAGGGTGGAAGAGTCGT	54°C
IGFBP7 re	CTACTAACGTCGAAAAATAAACGAA
TGFB2 fw	TTTTTATATTTTTTTAACGGTTCGG	56°C
TGFB2 re	TACTACCAACAAATAACATCACGAT
PPARG fw	TGTTTAGAGTTTAGGGGCGATC	56°C
PPARG re	GAACGTAAAACCAACACAACG
EFS fw	GTTTGTTTTAGGGGTGTTTCG	60°C
EFS re	AAAACGTAACCGTAAAACTAAATCG
